# Supplementary material for: Almond By-Products Substrates as Sustainable Amendments for Green Bean Cultivation
Source: Plants (Basel). 2024 Feb 16;13(4):540. doi: 10.3390/plants13040540 (PMC10891745; doi:10.3390/plants13040540)
Supplement: Supplementary file 1 [file plants-13-00540-s001.zip]

Archive with 1 entries (1 files):
- plants-2857652-supplementary.pdf
